# Supplementary material for: Centrifugal Microfluidic Cell Culture Platform for Physiologically Relevant Virus Infection Studies: A Case Study with HSV-1 Infection of Periodontal Cells
Source: Biosensors (Basel). 2024 Aug 20;14(8):401. doi: 10.3390/bios14080401 (PMC11352947; doi:10.3390/bios14080401)
Supplement: Supplementary file 1 [file biosensors-14-00401-s001.zip]

Archive with 1 entries (1 files):
- biosensors-3122187-supplementary.pdf
